# Supplementary material for: MetaWRAP—a flexible pipeline for genome-resolved metagenomic data analysis
Source: Microbiome. 2018 Sep 15;6:158. doi: 10.1186/s40168-018-0541-1 (PMC6138922; doi:10.1186/s40168-018-0541-1)
Supplement: Supplementary file 5 — Module runtime. The total real runtime of each module of metaWRAP when analyzing three samples from the metaHIT gut metagenomic survey. The modules were tested with default parameters on a Linux x64 server with 24 cores and 100 GB of RAM. (XLSX 23 kb) [file 40168_2018_541_MOESM5_ESM.xlsx]

## Sheet: Sheet1
Module	Runtime
read_qc	50m47.876s
assembly	18m51.848s
kraken	6m27.170s
binning	45m46.900s
bin_refinement	1h45m17.710s
blobology	30m8.901s
quant_bins	2m53.138s
reassemble_bins	57m40.685s
classify_bins	16m38.563s
annotate_bins	2m2.629s
TOTAL	5h36m35.2s
