# Supplementary material for: MetaWRAP—a flexible pipeline for genome-resolved metagenomic data analysis
Source: Microbiome. 2018 Sep 15;6:158. doi: 10.1186/s40168-018-0541-1 (PMC6138922; doi:10.1186/s40168-018-0541-1)
Supplement: Supplementary file 8 — CAMI binning summary table. The number of bins recovered at different quality thresholds (determined with AMBER) from the CAMI challenge with original binning software (metaBAT2, MaxBin2, CONCOCT) and software consolidating the original sets (DAS_Tool, Binning_refiner, metaWRAP). MetaWRAP was run with default parameters. Performance is shown for “unique strain” (ANI < 95% to any other genome) and “common strain” (ANI > 95% to another genome) genomes. (XLSX 39 kb) [file 40168_2018_541_MOESM8_ESM.xlsx]

## Sheet: Sheet1
Number of "unique strain" (distant) genomes reconstituted from the CAMI challenge (456 possible)
Binner	<10% contamination			<5% contamination
	>50% comp.	>70% comp.	>90% comp.	>50% comp.	>70% comp.	>90% comp.
metaWRAP	423	420	377	412	410	372
Binning_refiner	414	413	373	405	405	368
DAS_tool	409	408	374	377	376	347
MetaBAT	379	376	333	357	354	316
MaxBin2	277	274	251	256	253	232
CONCOCT	65	64	58	62	61	55
Number of common strain" (closely related) genomes reconstituted from the CAMI challenge (312 possible)
Binner	<10% contamination			<5% contamination
	>50% comp.	>70% comp.	>90% comp.	>50% comp.	>70% comp.	>90% comp.
metaWRAP	106	103	83	103	100	82
DAS_tool	98	97	79	92	91	76
MetaBAT	87	86	68	82	81	66
Binning_refiner	85	84	69	83	82	68
MaxBin2	46	46	41	44	44	40
CONCOCT	0	0	0	0	0	0
